# Supplementary material for: From Uncertainty to Consent: Educational Intervention Effects on Knowledge and Willingness to Donate Organs After Death
Source: Healthcare (Basel). 2025 Sep 30;13(19):2483. doi: 10.3390/healthcare13192483 (PMC12524708; doi:10.3390/healthcare13192483)
Supplement: Supplementary file 1 [file healthcare-13-02483-s001.zip]

Archive with 1 entries (1 files):
- healthcare-3844716-supplementary.pdf
